# Supplementary material for: Back to the Basics of SARS-CoV-2 Biochemistry: Microvascular Occlusive Glycan Bindings Govern Its Morbidities and Inform Therapeutic Responses
Source: Viruses. 2024 Apr 22;16(4):647. doi: 10.3390/v16040647 (PMC11054389; doi:10.3390/v16040647)
Supplement: Supplementary file 1 [file viruses-16-00647-s001.zip]

Archive with 1 entries (1 files):
- Scheim et al. 2024. Back to the Basics, Supplementary Tables.pdf
